# Supplementary material for: Effects of IncobotulinumtoxinA in the Infraorbital Nerve Chronic Constriction Injury Model of Trigeminal Pain in Rats
Source: Biomedicines. 2026 May 21;14(5):1175. doi: 10.3390/biomedicines14051175 (PMC13204939; doi:10.3390/biomedicines14051175)
Supplement: Supplementary file 1 [file biomedicines-14-01175-s001.zip]

Archive with 1 entries (1 files):
- biomedicines-4214685-supplementary.pdf
